# Supplementary material for: Dual Inhibitors of AChE and BACE-1 for Reducing Aβ in Alzheimer’s Disease: From In Silico to In Vivo
Source: Int J Mol Sci. 2022 Oct 28;23(21):13098. doi: 10.3390/ijms232113098 (PMC9655245; doi:10.3390/ijms232113098)
Supplement: Supplementary file 1 [file ijms-23-13098-s001.zip]

Archive with 2 entries (2 files):
- ijms-1891300-supplementary.xlsx
- Supplementary Material TEXT.pdf
